# Supplementary material for: Cu2S Nanoflakes Decorated with NiS Nanoneedles for Enhanced Oxygen Evolution Activity
Source: Micromachines (Basel). 2022 Feb 9;13(2):278. doi: 10.3390/mi13020278 (PMC8875390; doi:10.3390/mi13020278)
Supplement: Supplementary file 1 [file micromachines-13-00278-s001.zip]

Archive with 1 entries (1 files):
- micromachines-1575580-supplementary.pdf
